# Supplementary material for: Saccharpiscinols A–C: Flavans with Potential Anti-Inflammatory Activities from One Actinobacteria Saccharomonospora piscinae
Source: Molecules. 2021 Aug 13;26(16):4909. doi: 10.3390/molecules26164909 (PMC8398073; doi:10.3390/molecules26164909)
Supplement: Supplementary file 1 [file molecules-26-04909-s001.zip]

Archive with 1 entries (1 files):
- molecules-1305768-supplementary.pdf
